# Supplementary material for: EcR recruits dMi-2 and increases efficiency of dMi-2-mediated remodelling to constrain transcription of hormone-regulated genes
Source: Nat Commun. 2017 Apr 5;8:14806. doi: 10.1038/ncomms14806 (PMC5382322; doi:10.1038/ncomms14806)
Supplement: Supplementary Data 1 — List of Ecdysone-induced dMi-2 binding regions. [file ncomms14806-s2.xlsx]

## Sheet: DataFrame
chr	start	stop	FDR	MACS fold_enrichment	Next transcript gene name
3R	5789244	5790029	0	7.48	Art4
X	3302484	3302938	0	6.35	CG14269
2L	5300104	5300765	0	6.07	vri
3LHet	81781	81895	0	5.93	ARY
2L	6058320	6059129	0	5.82	CG34180
X	1843512	1846636	0	5.77	Hr4
X	1504917	1505806	0	5.71	br
X	1503871	1504882	0	5.7	br
3L	21884088	21884906	0.0151	5.54	mub
Uextra	28532671	28532874	0.0404	5.47
2R	11134865	11135501	0.0071	5.27	scb
3L	22584874	22585183	0.0601	5.22	CG6914
3L	18068802	18069447	0.0293	5.19	CG34252
X	1477358	1477739	0.0303	5.14	br
3R	17716304	17717273	0	5.11	dnd
2L	3342888	3343806	0	5.09	E23
2L	3341165	3341668	0.0283	4.98	E23
X	1501980	1503244	0	4.91	br
2L	18466593	18467231	0	4.81	Ntf-2r
X	11324810	11325412	0.0155	4.81	Gs2
2L	2201183	2202387	0	4.78	CG31668
3L	17600796	17602485	0	4.75	Eip74EF
3R	5794836	5795928	0	4.63	Art4
Uextra	1208039	1208364	0.0977	4.61
X	1894553	1895561	0	4.56	CG4406
3L	16357403	16357938	0.0396	4.54	Cpr72Eb
3L	21904485	21904842	0.0616	4.54	CG7442
X	3624372	3624644	0.0897	4.53	tlk
3L	18030734	18031295	0.0072	4.48	CG32192
X	1529725	1530538	0	4.43	br
3R	5790109	5791192	0	4.42	Art4
2R	5643448	5643848	0.0858	4.38	CG1690
2L	1853279	1853720	0.1032	4.35	CG7295
2L	6865555	6865896	0.0619	4.34	Nha1
2R	16292921	16293371	0.0808	4.32	CG12484
X	9933178	9934485	0	4.31	Yp2
2L	9211392	9211784	0.0731	4.3	tai
3L	18001596	18002399	0	4.3	snoRNA:Me28S-A30
2R	8275561	8276672	0	4.27	Cpr49Ac
3L	17606258	17606666	0.0454	4.21	Eip74EF
Uextra	22409844	22410049	0.0731	4.2
2L	5287309	5287761	0.0609	4.19	Bub1
3L	17999364	17999836	0.0068	4.18	snoRNA:Me28S-A30
X	8082594	8082975	0.0604	4.18	sdt
3L	21886645	21887426	0.0066	4.16	mub
X	10103533	10103976	0	4.16	CG15309
X	7103264	7103511	0.0913	4.15	CG9650
2L	12013203	12014290	0	4.08	Rh5
3L	18011461	18012622	0.0146	4.08	snoRNA:Me28S-A30
3L	17920870	17921660	0	4.06	CG43173
2L	20775944	20776358	0.0744	4.05	cad
X	10451135	10451659	0.0177	4.05	spri
X	18356069	18356355	0.1046	4.02	CG43843
2L	19144962	19145706	0	3.96	l(2)37Cg
2R	8274008	8275375	0	3.94	Cpr49Ac
2L	19709732	19710076	0.1291	3.93	scw
2R	14461756	14462592	0	3.9	Rgk2
X	5250928	5251211	0.0986	3.9	SK
X	2231868	2232518	0.0061	3.88	phl
2L	5084188	5084808	0.0167	3.85	pgant5
3R	8696512	8696792	0.0781	3.83	CG10126
3L	17970591	17971711	0	3.78	Eip75B
2L	1634354	1634906	0.0612	3.75	chinmo
X	21129491	21129771	0.0943	3.75	CG1722
3R	14245521	14245760	0.0937	3.73	CG31122
2L	6553188	6553636	0.0135	3.72	osm-6
3R	21646724	21647177	0.0398	3.67	CG14354
3R	9616069	9616506	0.0286	3.63	Dip-B
2L	21243843	21244629	0	3.62	Hr39
2L	5287818	5288374	0	3.59	Bub1
X	4151453	4151733	0.0901	3.59	CG15576
2L	7949371	7949700	0.1246	3.53	Snoo
2R	8277562	8277896	0.1096	3.53	Cpr49Ad
3L	18014929	18015480	0	3.53	CG32192
X	1505824	1506650	0	3.53	br
X	1875407	1876056	0.0149	3.52	Hr4
3L	7984874	7985209	0.1172	3.5	nmo
2L	19143606	19144695	0.0123	3.48	l(2)37Cg
2L	10947975	10948226	0.1498	3.46	CG14072
3L	15505124	15506225	0	3.45	Eip71CD
3R	18151530	18151918	0.0486	3.45	CG34377
3R	17769502	17770584	0.0197	3.44	Eip93F
X	5128045	5128321	0.1073	3.44	rg
X	7464107	7464409	0.1071	3.44	CG11369
X	10104033	10105146	0.0068	3.43	CG15309
3R	8471453	8471898	0.0625	3.41	CG6234
3R	12606692	12607294	0.0188	3.41	Glut3
X	1862581	1863900	0.007	3.41	Hr4
3L	20901194	20901491	0.1032	3.4	CG11458
X	1541443	1542515	0.0069	3.4	CG11509
3R	12564095	12564384	0.1244	3.39	Ubx
X	7615962	7616334	0.1747	3.37	Hira
X	1547429	1547947	0.0279	3.35	CG11509
2L	11756148	11756513	0.1173	3.34	Sfp33A1
3L	17957577	17960703	0	3.34	Eip75B
2L	21023940	21024203	0.1171	3.33	CG42238
3L	17952436	17953116	0	3.33	Eip75B
3R	8470687	8471436	0.0157	3.31	CG6234
X	8096987	8097459	0.0179	3.31	sdt
3R	9616518	9617024	0.0211	3.3	Dip-B
3L	18030128	18030581	0.0213	3.29	CG32192
3R	17717379	17718664	0	3.29	dnd
3L	17968442	17969229	0	3.26	Eip75B
X	2641296	2641628	0.0885	3.25	Syx4
3L	10373303	10373704	0.0852	3.24	CG12362
3L	18184652	18184953	0.0785	3.24	W
X	9226273	9226871	0.0182	3.23	CG34450
2R	17359656	17360220	0.0168	3.22	Sdc
3L	14259140	14259390	0.1402	3.22	fz
2L	379842	380226	0.0894	3.21	al
3L	18070339	18070723	0.0666	3.19	CG34252
3R	2782397	2782633	0.1354	3.15	Antp
2L	8194975	8195438	0.1315	3.13	CG8475
2L	17332603	17332905	0.1591	2.99	CG34170
3R	17747771	17748473	0.0191	2.98	CG17843
X	5618737	5619011	0.2129	2.98	CG32758
3R	17722890	17724102	0	2.97	dnd
2L	12743330	12743702	0.0587	2.94	CG15483
3L	23395156	23395442	0.1066	2.94	CG32230
X	1537032	1537628	0.0136	2.94	CG11509
3R	17724361	17724949	0.0181	2.93	dnd
X	9464396	9464703	0.1309	2.92	CG32702
X	1842788	1843199	0.0621	2.91	Hr4
X	15768940	15769224	0.1968	2.86	CG16952
3R	20780009	20780396	0.1412	2.85	CG13646
3R	17718956	17719838	0.0174	2.84	dnd
3R	27472702	27472997	0.0897	2.84	CG1815
X	1873428	1873690	0.1651	2.83	Hr4
X	1896502	1896963	0.0628	2.83	CG4406
X	1835068	1835552	0.0734	2.81	Hr4
3L	14260244	14260527	0.1678	2.8	fz
3R	22159307	22159581	0.1913	2.8	CG42765
X	2576525	2576786	0.1247	2.79	CG2652
3R	24259247	24259498	0.1145	2.78	beat-VI
3L	3513769	3514084	0.104	2.73	ImpE2
X	20224683	20224955	0.1081	2.71	CG12679
3L	2952486	2952911	0.1091	2.69	CG32846
3R	2490789	2491059	0.2153	2.68	lab
3L	12033570	12033878	0.119	2.67	CG6793
3R	3262661	3262959	0.0944	2.67	CG14598
X	1723412	1723883	0.067	2.67	CG42666
X	1533927	1534613	0.0181	2.66	CG11509
2L	15509522	15509861	0.0762	2.63	lace
X	2820112	2820398	0.1587	2.6	CG14424
2L	11253635	11253939	0.1069	2.59	ab
2R	13878734	13879004	0.1967	2.59	dpr13
3L	17604014	17604467	0.0118	2.57	Eip74EF
X	1880727	1881006	0.1366	2.55	Hr4
X	1891639	1892296	0.0651	2.54	Hr4
X	17101350	17101632	0.1911	2.54	CG32563
3L	18187248	18187600	0.0729	2.44	CG7320
2L	9013606	9013892	0.1626	2.43	Rcd-1r
X	17139368	17139649	0.1855	2.43	CG8915
3L	18069925	18070189	0.1853	2.41	CG34252
2L	9214707	9214989	0.1352	2.4	aust
3L	17984752	17985430	0.0489	2.4	Eip75B
3L	22329815	22330110	0.1793	2.39	CG32450
3R	5795997	5796349	0.1668	2.39	Art4
X	1507134	1507839	0.0124	2.36	br
X	1518169	1519290	0.0593	2.36	br
X	5172461	5172762	0.1272	2.35	CG42749
3R	16532910	16533188	0.1271	2.33	Oamb
3L	21248150	21248691	0.1088	2.32	CG43218
2L	3946239	3946519	0.1602	2.29	CG31773
3R	26166127	26166780	0.2171	2.28	hdc
2L	18467562	18467959	0.1966	2.25	Ntf-2r
X	1501607	1501882	0.1965	2.24	br
Uextra	22669054	22669300	0.1614	2.2
X	713260	713516	0.1782	2.2	CG13358
3L	15411884	15412165	0.1652	2.18	CG33259
2L	8293782	8294152	0.206	2.16	Btk29A
X	1521429	1521789	0.1589	2.16	br
3R	17156093	17156369	0.2071	2.13	CG16791
X	1892892	1893981	0.0499	2.1	Hr4
3L	7176674	7176975	0.15	2.08	Dscam2
X	11566987	11567282	0.1625	2.07	CG2371
3L	17969260	17970469	0	2.02	Eip75B
3L	18000220	18000499	0.159	2.01	snoRNA:Me28S-A30
X	6658685	6659010	0.2213	1.98	CG14438
X	10101349	10101652	0.178	1.98	CG15309
X	9934613	9934886	0.1558	1.97	Yp2
X	1847635	1848371	0.1081	1.91	Hr4
3R	3055295	3055614	0.2168	1.88	CG14608
3L	16894864	16895142	0.2061	1.78	Lmpt
3L	17977946	17978413	0.2209	1.72	Eip75B
